# Supplementary material for: Development and Validation of a Recombinant VP2-Based Indirect ELISA for Canine Parvovirus
Source: Microorganisms. 2026 May 21;14(5):1161. doi: 10.3390/microorganisms14051161 (PMC13210127; doi:10.3390/microorganisms14051161)
Supplement: Supplementary file 1 [file microorganisms-14-01161-s001.zip]

Archive with 2 entries (2 files):
- Supplementary Materials.pdf
- Table S1.  sequence .xlsx
