# Supplementary material for: Development and Validation of a Recombinant VP2-Based Indirect ELISA for Canine Parvovirus
Source: Microorganisms. 2026 May 21;14(5):1161. doi: 10.3390/microorganisms14051161 (PMC13210127; doi:10.3390/microorganisms14051161)
Supplement: Supplementary file 1 [file microorganisms-14-01161-s001.zip › Table S1. sequence .xlsx]

## Sheet: Sheet1
Table s1. sequence
Gene ID	Protein sequence	LOCUS	CDS sequence
VP2 CPV_NC2025	MSDGPGVQPDGGQPAVRNERATGSGNGSGGGGGGGSGGVGISTGTFNNQTEFKFLENGWVEITANSSRLVHLNMPESENYRRVVVNNLDKTAVNGNMALDDTHAQIVTPWSLVDANAWGVWFNPGDWQLIVNTMSELHLVSFEQEIFNVVLKTVSESATQPPTKVYNNDLTASLMVALDSNNTMPFTPAAMRSETLGFYPWKPTIPTPWRYYFQWDRTLIPSHTGTSGTPTNIYHGTDPDDVQFYTIENSVPVHLLRTGDEFATGTFYFDCKPCRLTHTWQTNRALGLPPFLNSLPQAEGGTNFGYIGVQQDKRRGVTQMGNTNIITEATIMRPAEVGYSAPYYSFEASTQGPFKTPIAAGRGGAQTDENRAADGDPRYAFGRQHGQKTTTTGETPERF…		GATCCCCAATGAGTGATGGAGGAGTTCAACCAGACGGTGGTCAACCTGCTGTCAGAAATGAAAGAGCTACAGGATCTGGGAACGGGTCTGGAGGCGGGGGTGGTGGTGGTTCTGGGGGTGTGGGGATTTCTACGGGTACTTTTAATAATCAGACGGAATTTAAATTTTTGGAAAACGGATGGGTGGAAATCACAGCAAACTCAAGCAGACTTGTGCATTTAAATATGCCAGAAAGTGAAAATTATAGAAGAGTGGTTGTAAATAATTTGGATAAAACTGCAGTTAACGGAAACATGGCTTTAGATGATACTCATGCACAAATTGTAACACCTTGGTCATTGGTTGATGCAAATGCTTGGGGAGTTTGGTTTAATCCAGGAGATTGGCAACTAATTGTTA…
HN051	MSDGGVQPDGGQPAVRNERATGSGNGSGGGGGGGSGGVGISTGTFNNQTEFKFLENGWVEITANSSRLVHLNMPESENYRRVVVNNLDKTAVNGNMALDDTHAQIVTPWSLVDANAWGVWFNPGDWQLIVNTMSELHLVSFEQEIFNVVLKTVSESATQPPPTKVYNNDLTASLMVALDSNNTMPFTPAAMRSETLGFYPWKPTIPTPWRYYFQWDRTLIPSHTGTSGTPTNIYHGTDPDDVQFYTIENSVPVHLLRTGDEFATGTFYFDCKPCRLTHTWQTNRALGLPPFLNSLPQAEGGTNFGYIGVQQDKRRGVTQMGNTNIITEATIMRPAEVGYSAPYYSFEASTQGPFKTPIAAGRGGAQTDENRAADGDPRYAFGRQHGQKTTTTGETPERF…	ON322797	GATCCCCAATGAGTGATGGAGGAGTTCAACCAGACGGTGGTCAACCTGCTGTCAGAAATGAAAGAGCTACAGGATCTGGGAACGGGTCTGGAGGCGGGGGTGGTGGTGGTTCTGGGGGTGTGGGGATTTCTACGGGTACTTTTAATAATCAGACGGAATTTAAATTTTTGGAAAACGGATGGGTGGAAATCACAGCAAACTCAAGCAGACTTGTGCATTTAAATATGCCAGAAAGTGAAAATTATAGAAGAGTGGTTGTAAATAATTTGGATAAAACTGCAGTTAACGGAAACATGGCTTTAGATGATACTCATGCACAAATTGTAACACCTTGGTCATTGGTTGATGCAAATGCTTGGGGAGTTTGGTTTAATCCAGGAGATTGGCAACTAATTGTTA…
CPV384-BN	MSDGGVQPDGGQPAVRNERATGSGNGSGGGGGGGSGGVGISTGTFNNQTEFKFLENGWVEITANSSRLVHLNMPESENYRRVVVNNLDKTAVNGNMALDDTHAQIVTPWSLVDANAWGVWFNPGDWQLIVNTMSELHLVSFEQEIFNVVLKTVSESATQPPPTKVYNNDLTASLMVALDSNNTMPFTPAAMRSETLGFYPWKPTIPTPWRYYFQWDRTLIPSHTGTSGTPTNIYHGTDPDDVQFYTIENSVPVHLLRTGDEFATGTFYFDCKPCRLTHTWQTNRALGLPPFLNSLPQAEGGTNFGYIGVQQDKRRGVTQMGNTNIITEATIMRPAEVGYSAPYYSFEASTQGPFKTPIAAGRGGAQTDENRAADGDPRYAFGRQHGQKTTTTGETPERF…	OK094444	ATGAGTGATGGAGGAGTTCAACCAGACGGTGGTCAACCTGCTGTCAGAAATGAAAGAGCTACAGGATCTGGGAACGGGTCTGGAGGCGGGGGTGGTGGTGGTTCTGGGGGTGTGGGGATTTCTACGGGTACTTTTAATAATCAGACGGAATTTAAATTTTTGGAAAACGGATGGGTGGAAATCACAGCAAACTCAAGCAGACTTGTGCATTTAAATATGCCAGAAAGTGAAAATTATAGAAGAGTGGTTGTAAATAATTTGGATAAAACTGCAGTTAACGGAAACATGGCTTTAGATGATACTCATGCACAAATTGTAACACCTTGGTCATTGGTTGATGCAAATGCTTGGGGAGTTTGGTTTAATCCAGGAGATTGGCAACTAATTGTTAATACTATG…
Protoparvovirus carnivoran1	MSDGGVQPDGGQPAVRNERATGSGNGSGGGGGGGSGGVGISTGTFNNQTEFKFLENGWVEITANSSRLVHLNMPESENYRRVVVNNLDKTAVNGNMALDDTHAQIVTPWSLVDANAWGVWFNPGDWQLIVNTMSELHLVSFEQEIFNVVLKTVSESATQPPPTKVYNNDLTASLMVALDSNNTMPFTPAAMRSETLGFYPWKPTIPTPWRYYFQWDRTLIPSHTGTSGTPTNIYHGTDPDDVQFYTIENSVPVHLLRTGDEFATGTFYFDCKPCRLTHTWQTNRALGLPPFLNSLPQAEGGTNFGYIGVQQDKRRGVTQMGNTNIITEATIMRPAEVGYSAPYYSFEASTQGPFKTPIAAGRGGAQTDENRAADGDPRYAFGRQHGQKTTTTGETPERF…	MT840294	ATGAGTGATGGAGGAGTTCAACCAGACGGTGGTCAACCTGCTGTCAGAAATGAAAGAGCTACAGGATCTGGGAACGGGTCTGGAGGCGGGGGTGGTGGTGGTTCTGGGGGTGTGGGGATTTCTACGGGTACTTTTAATAATCAGACGGAATTTAAATTTTTGGAAAACGGATGGGTGGAAATCACAGCAAACTCAAGCAGACTTGTGCATTTAAATATGCCAGAAAGTGAAAATTATAGAAGAGTGGTTGTAAATAATTTGGATAAAACTGCAGTTAACGGAAACATGGCTTTAGATGATACTCATGCACAAATTGTAACACCTTGGTCATTGGTTGATGCAAATGCTTGGGGAGTTTGGTTTAATCCAGGAGATTGGCAACTAATTGTTAATACTATG…
Canine parvovirus strain W54	MSDGGVQPDGGQPAVRNERATGSGNGSGGGGGGGSGGVGISTGTFNNQTEFKFLENGWVEITANSSRLVHLNMPESENYRRVVVNNLDKTAVNGNMALDDTHAQIVTPWSLVDANAWGVWFNPGDWQLIVNTMSELHLVSFEQEIFNVVLKTVSESATQPPPTKVYNNDLTASLMVALDSNNTMPFTPAAMRSETLGFYPWKPTIPTPWRYYFQWDRTLIPSHTGTSGTPTNIYHGTDPDDVQFYTIENSVPVHLLRTGDEFATGTFYFDCKPCRLTHTWQTNRALGLPPFLNSLPQAEGGTNFGYIGVQQDKRRGVTQMGNTNIITEATIMRPAEVGYSAPYYSFEASTQGPFKTPIAAGRGGAQTDENRAADGDPRYAFGRQHGQKTTTTGETPERF…	OM523076	ATGAGTGATGGAGGAGTTCAACCAGACGGTGGTCAACCTGCTGTCAGAAATGAAAGAGCTACAGGATCTGGGAACGGGTCTGGAGGCGGGGGTGGTGGTGGTTCTGGGGGTGTGGGGATTTCTACGGGTACTTTTAATAATCAGACGGAATTTAAATTTTTGGAAAACGGATGGGTGGAAATCACAGCAAACTCAAGCAGACTTGTGCATTTAAATATGCCAGAAAGTGAAAATTATAGAAGAGTGGTTGTAAATAATTTGGATAAAACTGCAGTTAACGGAAACATGGCTTTAGATGATACTCATGCACAAATTGTAACACCTTGGTCATTGGTTGATGCAAATGCTTGGGGAGTTTGGTTTAATCCAGGAGATTGGCAACTAATTGTTAATACTATG…
Canine parvovirus 2 strain HN-074	MSDGGVQPDGGQPAVRNERATGSGNGSGGGGGGGSGGVGISTGTFNNQTEFKFLENGWVEITANSSRLVHLNMPESENYRRVVVNNLDKTAVNGNMALDDTHAQIVTPWSLVDANAWGVWFNPGDWQLIVNTMSELHLVSFEQEIFNVVLKTVSESATQPPPTKVYNNDLTASLMVALDSNNTMPFTPAAMRSETLGFYPWKPTIPTPWRYYFQWDRTLIPSHTGTSGTPTNIYHGTDPDDVQFYTIENSVPVHLLRTGDEFATGTFYFDCKPCRLTHTWQTNRALGLPPFLNSLPQAEGGTNFGYIGVQQDKRRGVTQMGNTNIITEATIMRPAEVGYSAPYYSFEASTQGPFKTPIAAGRGGAQTDENRAADGDPRYAFGRQHGQKTTTTGETPERF…	ON322816	ATGAGTGATGGAGGAGTTCAACCAGACGGTGGTCAACCTGCTGTCAGAAATGAAGAGCTACAGGATCTGGGAACGGGTCTGGAGGCGGGGGTGGTGGTTCTGGGGGTGTGGGGATTTCTACGGGTACTTTTAATAATCAGACGGAATTTAAATTTTTGGAAAACGGATGGGTGGAAATCACAGCAAACTCAAGCAGACTTGTGCATTTAAATATGCCAGAAAGTGAAAATTATAGAAGAGTGGTTGTAAATAATTTGGATAAAACTGCAGTTAACGGAAACATGGCTTTAGATGATACTCATGCACAAATTGTAACACCTTGGTCATTGGTTGATGCAAATGCTTGGGGAGTTTGGTTTAATCCAGGAGATTGGCAACTAATTGTTAATACTATGAGTG…
Canine parvovirus 2 strain HN-004	MSDGGVQPDGGQPAVRNERATGSGNGSGGGGGGGSGGVGISTGTFNNQTEFKFLENGWVEITANSSRLVHLNMPESENYRRVVVNNLDKTAVNGNMALDDTHAQIVTPWSLVDANAWGVWFNPGDWQLIVNTMSELHLVSFEQEIFNVVLKTVSESATQPPTKVYNNDLTASLMVALDSNNTMPFTPAAMRSETLGFYPWKPTIPTPWRYYFQWDRTLIPSHTGTSGTPTNIYHGTDPDDVQFYTIENSVPVHLLRTGDEFATGTFYFDCKPCRLTHTWQTNRALGLPPFLNSLPQAEGGTNFGYIGVQQDKRRGVTQMGNTNIITEATIMRPAEVGYSAPYYSFEASTQGPFKTPIAAGRGGAQTDENRAADGDPRYAFGRQHGQKTTTTGETPERFT…	ON322753	ATGAGTGATGGAGGAGTTCAACCAGACGGTGGTCAACCTGCTGTCAGAAATGAAGAGCTACAGGATCTGGGAACGGGTCTGGAGGCGGGGGTGGTGGTTCTGGGGGTGTGGGGATTTCTACGGGTACTTTTAATAATCAGACGGAATTTAAATTTTTGGAAAACGGATGGGTGGAAATCACAGCAAACTCAAGCAGACTTGTGCATTTAAATATGCCAGAAAGTGAAAATTATAGAAGAGTGGTTGTAAATAATTTGGATAAAACTGCAGTTAACGGAAACATGGCTTTAGATGATACTCATGCACAAATTGTAACACCTTGGTCATTGGTTGATGCAAATGCTTGGGGAGTTTGGTTTAATCCAGGAGATTGGCAACTAATTGTTAATACTATGAGTG…
Protoparvovirus carnivoran1 strain TRC-B90	MSDGGVQPDGGQPAVRNERATGSGNGSGGGGGGGSGGVGISTGTFNNQTEFKFLENGWVEITANSSRLVHLNMPESENYRRVVVNNLDKTAVNGNMALDDTHAQIVTPWSLVDANAWGVWFNPGDWQLIVNTMSELHLVSFEQEIFNVVLKTVSESATQPPPTKVYNNDLTASLMVALDSNNTMPFTPAAMRSETLGFYPWKPTIPTPWRYYFQWDRTLIPSHTGTSGTPTNIYHGTDPDDVQFYTIENSVPVHLLRTGDEFATGTFYFDCKPCRLTHTWQTNRALGLPPFLNSLPQAEGGTNFGYIGVQQDKRRGVTQMGNTNIITEATIMRPAEVGYSAPYYSFEASTQGPFKTPIAAGRGGAQTDENRAADGDPRYAFGRQHGQKTTTTGETPERF…	MW589468	ATGAGTGATGGAGGAGTTCAACCAGACGGTGGTCAACCTGCTGTCAGAAATGAAGAGCTACAGGATCTGGGAACGGGTCTGGAGGCGGGGGTGGTGGTTCTGGGGGTGTGGGGATTTCTACGGGTACTTTTAATAATCAGACGGAATTTAAATTTTTGGAAAACGGATGGGTGGAAATCACAGCAAACTCAAGCAGACTTGTGCATTTAAATATGCCAGAAAGTGAAAATTATAGAAGAGTGGTTGTAAATAATTTGGATAAAACTGCAGTTAACGGAAACATGGCTTTAGATGATACTCATGCACAAATTGTAACACCTTGGTCATTGGTTGATGCAAATGCTTGGGGAGTTTGGTTTAATCCAGGAGATTGGCAACTAATTGTTAATACTATGAGTG…
Canine parvovirus isolate JS2204	MSDGGVQPDGGQPAVRNERATGSGNGSGGGGGGGSGGVGISTGTFNNQTEFKFLENGWVEITANSSRLVHLNMPESENYRRVVVNNLDKTAVNGNMALDDTHAQIVTPWSLVDANAWGVWFNPGDWQLIVNTMSELHLVSFEQEIFNVVLKTVSESATQPPPTKVYNNDLTASLMVALDSNNTMPFTPAAMRSETLGFYPWKPTIPTPWRYYFQWDRTLIPSHTGTRGTPTNIYHGTDPDDVQFYTIENSVPVHLLRTGDEFATGTFYFDCKPCRLTHTWQTNRALGLPPFLNSLPQAEGGTNFGYIGVQQDKRRGVTQMGNTNIITEATIMRPAEVGYSAPYYSFEASTQGPFKTPIAAGRGGAQTDENRAADGDPRYAFGRQHGQKTTTTGETPERF…	OR724818	ATGAGTGATGGAGGAGTTCAACCAGACGGTGGTCAACCTGCTGTCAGAAATGAAGAGCTACAGGATCTGGGAACGGGTCTGGAGGCGGGGGTGGTGGTTCTGGGGGTGTGGGGATTTCTACGGGTACTTTTAATAATCAGACGGAATTTAAATTTTTGGAAAACGGATGGGTGGAAATCACAGCAAACTCAAGCAGACTTGTGCATTTAAATATGCCAGAAAGTGAAAATTATAGAAGAGTGGTTGTAAATAATTTGGATAAAACTGCAGTTAACGGAAACATGGCTTTAGATGATACTCATGCACAAATTGTAACACCTTGGTCATTGGTTGATGCAAATGCTTGGGGAGTTTGGTTTAATCCAGGAGATTGGCAACTAATTGTTAATACTATGAGTG…
Protoparvovirus carnivoran1	MSDGGVQPDGGQPAVRNERATGSGNGSGGGGGGGSGGVGISTGTFNNQTEFKFLENGWVEITANSSRLVHLNMPESENYRRVVVNNLDKTAVNGNMALDDTHAQIVTPWSLVDANAWGVWFNPGDWQLIVNTMSELHLVSFEQEIFNVVLKTVSESATQPPPTKVYNNDLTASLMVALDSNNTMPFTPAAMRSETLGFYPWKPTIPTPWRYYFQWDRTLIPSHTGTSGTPTNIYHGTDPDDVQFYTIENSVPVHLLRTGDEFATGTFYFDCKPCRLTHTWQTNRALGLPPFLNSLPQAEGGTNFGYIGVQQDKRRGVTQMGNTNIITEATIMRPAEVGYSAPYYSFEASTQGPFKTPIAAGRGGAQTDENRAADGDPRYAFGRQHGQKTTTTGETPERF…	OQ092740	ATGAGTGATGGAGGAGTTCAACCAGACGGTGGTCAACCTGCTGTCAGAAATGAAGAGCTACAGGATCTGGGAACGGGTCTGGAGGCGGGGGTGGTGGTTCTGGGGGTGTGGGGATTTCTACGGGTACTTTTAATAATCAGACGGAATTTAAATTTTTGGAAAACGGATGGGTGGAAATCACAGCAAACTCAAGCAGACTTGTGCATTTAAATATGCCAGAAAGTGAAAATTATAGAAGAGTGGTTGTAAATAATTTGGATAAAACTGCAGTTAACGGAAACATGGCTTTAGATGATACTCATGCACAAATTGTAACACCTTGGTCATTGGTTGATGCAAATGCTTGGGGAGTTTGGTTTAATCCAGGAGATTGGCAACTAATTGTTAATACTATGAGTG…
Canine parvovirus isolate CPV-JL220710	MSDGGVQPDGGQPAVRNERATGSGNGSGGGGGGGSGGVGISTGTFNNQTEFKFLENGWVEITANSSRLVHLNMPESENYRRVVVNNLDKTAVNGNMALDDTHAQIVTPWSLVDANAWGVWFNPGDWQLIVNTMSELHLVSFEQEIFNVVLKTVSESATQPPPTKVYNNDLTASLMVALDSNNTMPFTPAAMRSETLGFYPWKPTIPTPWRYYFQWDRTLIPSHTGTSGTPTNIYHGTDPDDVQFYTIENSVPVHLLRTGDEFATGTFYFDCKPCRLTHTWQTNRALGLPPFLNSLPQAEGGTNFGYIGVQQDKRRGVTQMGNTNIITEATIMRPAEVGYSAPYYSFEASTQGPFKTPIAAGRGGAQTDENRAADGDPRYAFGRQHGQKTTTTGETPERF…	PP035124	ATGAGTGATGGAGGAGTTCAACCAGACGGTGGTCAACCTGCTGTCAGAAATGAAGAGCTACAGGATCTGGGAACGGGTCTGGAGGCGGGGGTGGTGGTTCTGGGGGTGTGGGGATTTCTACGGGTACTTTTAATAATCAGACGGAATTTAAATTTTTGGAAAACGGATGGGTGGAAATCACAGCAAACTCAAGCAGACTTGTGCATTTAAATATGCCAGAAAGTGAAAATTATAGAAGAGTGGTTGTAAATAATTTGGATAAAACTGCAGTTAACGGAAACATGGCTTTAGATGATACTCATGCACAAATTGTAACACCTTGGTCATTGGTTGATGCAAATGCTTGGGGAGTTTGGTTTAATCCAGGAGATTGGCAACTAATTGTTAATACTATGAGTG…
Canine parvovirus isolate CPV-JL230412	MSDGGVQPDGGQPAVRNERATGSGNGSGGGGGGGSGGVGISTGTFNNQTEFKFLENGWVEITANSSRLVHLNMPESENYRRVVVNNLDKTAVNGNMALDDTHAQIVTPWSLVDANAWGVWFNPGDWQLIVNTMSELHLVSFEQEIFNVVLKTVSESATQPPPTKVYNNDLTASLMVALDSNNTMPFTPAAMRSETLGFYPWKPTIPTPWRYYFQWDRTLIPSHTGTSGTPTNIYHGTDPDDVQFYTIENSVPVHLLRTGDEFATGTFYFDCKPCRLTHTWQTNRALGLPPFLNSLPQAEGGTNFGYIGVQQDKRRGVTQMGNTNIITEATIMRPAEVGYSAPYYSFEASTQGPFKTPIAAGRGGAQTDENRAADGDPRYAFGRQHGQKTTTTGETPERF…	PP035122	ATGAGTGATGGAGGAGTTCAACCAGACGGTGGTCAACCTGCTGTCAGAAATGAAGAGCTACAGGATCTGGGAACGGGTCTGGAGGCGGGGGTGGTGGTTCTGGGGGTGTGGGGATTTCTACGGGTACTTTTAATAATCAGACGGAATTTAAATTTTTGGAAAACGGATGGGTGGAAATCACAGCAAACTCAAGCAGACTTGTGCATTTAAATATGCCAGAAAGTGAAAATTATAGAAGAGTGGTTGTAAATAATTTGGATAAAACTGCAGTTAACGGAAACATGGCTTTAGATGATACTCATGCACAAATTGTAACACCTTGGTCATTGGTTGATGCAAATGCTTGGGGAGTTTGGTTTAATCCAGGAGATTGGCAACTAATTGTTAATACTATGAGTG…
Canine parvovirus strain CPV-BJ-C28	MSDGGVQPDGGQPAVRNERATGSGNGSGGGGGGGSGGVGISTGTFNNQTEFKFLENGWVEITANSSRLVHLNMPESENYRRVVVNNLDKTAVNGNMALDDTHAQIVTPWSLVDANAWGVWFNPGDWQLIVNTMSELHLVSFEQEIFNVVLKTVSESATQPPPTKVYNNDLTASLMVALDSNNTMPFTPAAMRSETLGFYPWKPTIPTPWRYYFQWDRTLIPSHTGTSGTPTNIYHGTDPDDVQFYTIENSVPVHLLRTGDEFATGTFYFDCKPCRLTHTWQTNRALGLPPFLNSLPQAEGGTNFGYIGVQQDKRRGVTQMGNTNIITEATIMRPAEVGYSAPYYSFEASTQGPFKTPIAAGRGGAQTDENRAADGDPRYAFGRQHGQKTTTTGETPERF…	MW815496	ATGAGTGATGGAGGAGTTCAACCAGACGGTGGTCAACCTGCTGTCAGAAATGAAGAGCTACAGGATCTGGGAACGGGTCTGGAGGCGGGGGTGGTGGTTCTGGGGGTGTGGGGATTTCTACGGGTACTTTTAATAATCAGACGGAATTTAAATTTTTGGAAAACGGATGGGTGGAAATCACAGCAAACTCAAGCAGACTTGTACATTTAAATATGCCAGAAAGTGAAAATTATAGAAGAGTGGTTGTAAATAATTTGGATAAAACTGCAGTTAACGGAAACATGGCTTTAGATGATACTCATGCACAAATTGTAACACCTTGGTCATTGGTTGATGCAAATGCTTGGGGAGTTTGGTTTAATCCAGGAGATTGGCAACTAATTGTTAATACTATGAGTG…
Carnivore protoparvovirus 1	MSDGGVQPDGGQPAVRNERATGSGNGSGGGGGGGSGGVGISTGTFNNQTEFKFLENGWVEITANSSRLVHLNMPESENYRRVVVNNLDKTAVNGNMALDDTHAQIVTPWSLVDANAWGVWFNPGDWQLIVNTMSELHLVSFEQEIFNVVLKTVSESATQPPPTKVYNNDLTASLMVALDSNNTMPFTPAAMRSETLGFYPWKPTIPTPWRYYFQWDRTLIPSHTGTSGTPTNIYHGTDPDDVQFYTIENSVPVHLLRTGDEFATGTFYFDCKPCRLTHTWQTNRALGLPPFLNSLPQAEGGTNFGYIGVQQDKRRGVTQMGNTNIITEATIMRPAEVGYSAPYYSFEASTQGPFKTPIAAGRGGAQTDENRAADGDPRYAFGRQHGQKTTTTGETPERF…	OM937842	ATGAGTGATGGAGGAGTTCAACCAGACGGTGGTCAACCTGCTGTCAGAAATGAAGAGCTACAGGATCTGGGAACGGGTCTGGAGGCGGGGGTGGTGGTTCTGGGGGTGTGGGGATTTCTACGGGTACTTTTAATAATCAGACGGAATTTAAATTTTTGGAAAACGGATGGGTGGAAATCACAGCAAACTCAAGCAGACTTGTGCATTTAAATATGCCAGAAAGTGAAAATTATAGAAGAGTGGTTGTAAATAATTTGGATAAAACTGCAGTTAACGGAAACATGGCTTTAGATGATACTCATGCACAAATTGTAACACCTTGGTCATTGGTTGATGCAAATGCTTGGGGAGTTTGGTTTAATCCAGGAGATTGGCAACTAATT极GTTAATACTATGAGT…
Canine parvovirus isolate VNUA/CPV175-BG	MSDGGVQPDGGQPAVRNERATGSGNGSGGGGGGGSGGVGISTGTFNNQTEFKFLENGWVEITANSSRLVHLNMPESENYRRVVVNNLDKTAVNGNMALDDTHAQIVTPWSLVDANAWGVWFNPGDWQLIVNTMSELHLVSFEQEIFNVVLKTVSESATQPPPTKVYNNDLTASLMVALDSNNTMPFTPAAMRSETLGFYPWKPTIPTPWRYYFQWDRTLIPSHTGTSGTPTNIYHGTDPDDVQFYTIENSVPVHLLRTGDEFATGTFYFDCKPCRLTHTWQTNRALGLPPFLNSLPQAEGGTNFGYIGVQQDKRRGVTQMGNTNIITEATIMRPAEVGYSAPYYSFEASTQGPFKTPIAAGRGGAQTDENRAADGDPRYAFGRQHGQKTTTTGETPERF…	OK094440	ATGAGTGATGGAGGAGTTCAACCAGACGGTGGTCAACCTGCTGTCAGAAATGAAGAGCTACAGGATCTGGGAACGGGTCTGGAGGCGGGGGTGGTGGTTCTGGGGGTGTGGGGATTTCTACGGGTACTTTTAATAATCAGACGGAATTTAAATTTTTGGAAAACGGATGGGTGGAAATCACAGCAAACTCAAGCAGACTTGTGCATTTAAATATGCCAGAAAGTGAAAATTATAGAAGAGTGGTTGTAAATAATTTGGATAAAACTGCAGTTAACGGAAACATGGCTTTAGATGATACTCATGCACAAATTGTAACACCTTGGTCATTGGTTGATGCAAATGCTTGGGGAGTTTGGTTTAATCCAGGAGATTGGCAACTAATTGTTAATACTATGAGTG…
Canine parvovirus 2 strain Gab-9	MSDGGVQPDGGQPAVRNERATGSGNGSGGGGGGGSGGVGISTGTFNNQTEFKFLENGWVEITANSSRLVHLNMPESENYRRVVVNNLDKTAVNGNMALDDTHAQIVTP极WSLVDANAWGVWFNPGDWQLIVNTMSELHLVSFEQEIFNVVLKTVSESATQPPPTKVYNNDLTASLMVALDSNNTMPFTPAAMRSETLGFYPWKPTIPTPWRYYFQWDRTLIPSHTGTSGTPTNIYHGTDPDDVQFYTIENSVPVHLLRTGDEFATGTFYFDCKPCRLTHTWQTNRALGLPPFLNSLPQAEGGTNFGYIGVQQDKRRGVTQMGNTNIITEATIMRPAEVGYSAPYYSFEASTQGPFKTPIAAGRGGAQTDENRAADGDPRYAFGRQHGQKTTTTGETPER…	OP611196	ATGAGTGATGGAGGAGTTCAACCAGACGGTGGTCAACCTGCTGTCCAGAAATGAAAGAGCTACAGGATCTGGGAACGGGTCTGGAGGCGGGGGTGGTGGTTCTGGGGGTGTGGGGATTTCTACGGGTACTTTTAATAATCAGACGGAATTTAAATTTTTGGAAAACGGATGGGTGGAAATCACAGCAAACTCAAGCAGACTTGTGCATTTAAATATGCCAGAAAGTGAAAATTATAGAAGAGTGGTTGTAAATAATTTGGATAAAACTGCAGTTAACGGAAACATGGCTTTAGATGATACTCATGCACAAATTGTAACACCTTGGTCATTGGTTGATGCAAATGCTTGGGGAGTTTGGTTTAATCCAGGAGATTGGCAACTAATTGTTAATACTATGAG…
Canine parvovirus 2 strain HN-110	MSDGGVQPDGGQPAVRNERATGSGNGSGGGGGGGSGGVGISTGTFNNQTEFKFLENGWVEITANSSRLVHLNMPESENYRRVVVNNLDKTAVNGNMALDDTHAQIVTPWSLVDANAWGVWFNPGDWQLIVNTMSELHLVSFEQEIFNVVLKTVSESATQPPPTKVYNNDLTASLMVALDSNNTMPFTPAAMRSETLGFYPWKPTIPTPWRYYFQWDRTLIPSHTGTSGTPTNIYHGTDPDDVQFYTIENSVPVHLLRTGDEFATGTFYFDCKPCRLTHTWQTNRALGLPPFLNSLPQAEGGTNFGYIGVQQDKRRGVTQMGNTNIITEATIMRPAEVGYSAPYYSFEASTQGPFKTPIAAGRGGAQTDENRAADGDPRYAFGRQHGQKTTTTGETPERF…	ON322847	ATGAGTGATGGAGGAGTTCAACCAGACGGTGGTCAACCTGCTGTCAGAAATGAAGAGCTACAGGATCTGGGAACGGGTCTGGAGGCGGGGGTGGTGGTTCTGGGGGTGTGGGGATTTCTACGGGTACTTTTAATAATCAGACGGAATTTAAATTTTTGGAAAACGGATGGGTGGAAATCACAGCAAACTCAAGCAGACTTGTGCATTTAAATATGCCAGAAAGTGAAAATTATAGAAGAGTGGTTGTAAATAATTTGGATAAAACTGCAGTTAACGGAAACATGGCTTTAGATGATACTCATGCACAAATTGTAACACCTTGGTCATTGGTTGATGCAAATGCTTGGGGAGTTTGGTTTAATCCAGGAGATTGGCAACTAATTGTTAATACTATGAGTG…
Canine parvovirus 2 strain HN-029	MSDGGVQPDGGQPAVRNERATGSGNGSGGGGGGGSGGVGISTGTFNNQTEFKFLENGWVEITANSSRLVHLNMPESENYRRVVVNNLDKTAVNGNMALDDTHAQIVTPWSLVDANAWGVWFNPGDWQLIVNTMSELHLVSFEQEIFNVVLKTVSESATQPPPTKVYNNDLTASLMVALDSSNNTMPFTPAAMRSETLGFYPWKPTIPTPWRYYFQWDRTLIPSHTGTSGTPTNIYHGTDPDDVQFYTIENSVPVHLLRTGDEFATGTFYFDCKPCRLTHTWQTNRALGLPPFLNSLPQAEGGTNFGYIGVQQDKRRGVTQMGNTNIITEATIMRPAEVGYSAPYYSFEASTQGPFKTPIAAGRGGAQTDENRAADGDPRYAFGRQHGQKTTTTGETPER…	ON322777	ATGAGTGATGGAGGAGTTCAACCAGACGGTGGTCAACCTGCTGTCAGAAATGAAGAGCTACAGGATCTGGGAACGGGTCTGGAGGCGGGGGTGGTGGTTCTGGGGGTGTGGGGATTTCTACGGGTACTTTTAATAATCAGACGGAATTTAAATTTTTGGAAAACGGATGGGTGGAAATCACAGCAAACTCAAGCAGACTTGTGCATTTAAATATGCCAGAAAGTGAAAATTATAGAAGAGTGGTTGTAAATAATTTGGATAAAACTGCAGTTAACGGAAACATGGCTTTAGATGATACTCATGCACAAATTGTAACACCTTGGTCATTGGTTGATGCAAATGCTTGGGGAGTTTGGTTTAATCCAGGAGATTGGCAACTAATTGTTAATACTATGAGTG…
Canine parvovirus strain Canine/China/18/2017	MSDGGVQPDGGQPAVRNERATGSGNGSGGGGGGGSGGVGISTGTFNNQTEFKFLENGWVEITANSSRLVHLNMPESENYRRVVVNNLDKTAVNGNMALDDTHAQIVTPWSLVDANAWGVWFNPGDWQLIVNTMSELHLVSFEQEIFNVVLKTVSESATQPPPTKVYNNDLTASLMVALDSNNTMPFTPAAMRSETLGFYPWKPTIPTPWRYYFQWDRTLIPSHTGTSGTPTNIYHGTDPDDVQFYTIENSVPVHLLRTGDEFATGTFYFDCKPCRLTHTWQTNRALGLPPFLNSLPQAEGGTNFGYIGVQQDKRRGVTQMGNTNIITEATIMRPAEVGYSAPYYSFEASTQGPFKTPIAAGRGGAQTDENRAADGDPRYAFGRQHGQKTTTTGETPERF…	MH476587	ATGAGTGATGGAGGAGTTCAACCAGACGGTGGTCAACCTGCTGTCAGAAATGAAAGAGCTACAGGATCTGGGAACGGGTCTGGAGGCGGGGGTGGTGGTTCTGGGGGTGTGGGGATTTCTACGGGTACTTTTAATAATCAGACGGAATTTAAATTTTTGGAAAACGGATGGGTGGAAATCACAGCAAACTCAAGCAGACTTGTGCATTTAAATATGCCAGAAAGTGAAAATTATAGAAGAGTGGTTGTAAATAATTTGGATAAAACTGCAGTTAACGGAAACATGGCTTTAGATGATACTCATGCACAAATTGTAACACCTTGGTCATTGGTTGATGCAAATGCTTGGGGAGTTTGGTTTAATCCAGGAGATTGGCAACTAATTGTTAATACTATGAGT…
VP2 CPV-2	MSDGAVQPDGGQPAVRNERATGSGNGSGGGGGGGSGGVGISTGTFNNQTEFKFLENGWVEITANSSRLVHLNMPESENYRRVVVNNLDKTAVNGNMALDDTHAQIVTPWSLVDANAWGVWFNPGDWQLIVNTMSELHLVSFEQEIFNVVLKTVSESATQPPTKVYNNDLTASLMVALDSNNTMPFTPAAMRSETLGFYPWKPTIPTPWRYYFQWDRTLIPSHTGTSGTPTNIYHGTDPDDVQFYTIENSVPVHLLRTGDEFASGTFFFDCKPCRLTHTWQTNRALGLPPFLNSLPQAEGGTNFGYIGVQQDKRRGVTQMGNTNYITEATIMRPAEVGYSAPYYSFEASTQGPFKTPIAAGRGGAQTDENQAADGDPRYAFGRQHGQKTTTTGETPERFT…	FJ197845	ATGAGTGATGGAGCAGTTCAACCAGACGGTGGTCAGCCTGCTGTCAGAAATGAAAGAGCTACAGGATCTGGGAACGGGTCTGGAGGCGGGGGTGGTGGTGGTTCTGGGGGTGTGGGGATTTCTACGGGTACTTTCAATAATCAGACGGAATTTAAATTTTTGGAAAACGGATGGGTGGAAATCACAGCAAACTCAAGCAGACTTGTACATTTAAATATGCCAGAAAGTGAAAATTATAGAAGAGTGGTTGTAAATAATTTGGATAAAACTGCAGTTAACGGAAACATGGCTTTAGATGATACCCATGCACAAATTGTAACACCTTGGTCATTGGTTGATGCAAATGCTTGGGGAGTTTGGTTTAATCCAGGAGATTGGCAGCTAATTGTTAATACTATG…
VP2 CPV-2a	MSDGAVQPDGGQPAVRNERATGSGNGSGGGGGCGSGGVGISTGTFNNQTEFKFLENGWVEITANSSRLVHLNMPESENYRRVVVNNLDKTAVNGNMALDDTHAQIVTPWSLVDANAWGVWFNPGDWQLIVNTMSELHLVSFEQEIFNVVLKTVSESATQPPTKVYNNDLTASLMVALDSNNTMPFTPAAMRSETLGFYPWKPTIPTPWRYYFQWDRTLIPSHTGTSGTPTNIYHGTDPDDVQFYTIENSVPVHLLRTGDEFATGTFFFDCKPCRLTHTWQTNRALGLPPFLNSLPQAGGGTNFGYIGVQQDKRRGVTQMGNTNFITEATIMRPAEVGYSAPYYSFEASTQGPFKTPIAAGRGGAQTDENQAADGDPRYAFGRQHGQKTTTTGETPERFT…	OL546621	ATGAGTGATGGAGCAGTTCAACCAGACGGTGGTCAGCCTGCTGTCAGAAATGAAAGAGCTACAGGATCTGGGAACGGGTCGGGAGGCGGGGGTGGTTGTGGTTCGGGGGGTGTGGGGATTTCTACGGGTACTTTCAATAATCAGACGGAATTTAAATTTTTGGAAAACGGATGGGTGGAAATCACAGCAAACTCAAGCAGACTTGTACATTTAAATATGCCAGAAAGTGAAAATTATAGAAGAGTGGTTGTAAATAATTTGGATAAAACTGCAGTTAACGGAAACATGGCTTTAGATGATACCCATGCACAAATTGTAACACCTTGGTCATTGGTTGATGCAAATGCTTGGGGAGTTTGGTTTAATCCAGGAGATTGGCAACTAATTGTTAATACTATG…
VP2 CPV-2b	MSDGAVQPDGGQPAVRNERATGSGNGSGGGGGGGSGGVGISTGTFNNQTEFKFLENGWVEITANSSRLVHLNMPESENYRRVVVNNLDKTAVNGNMALDDTHAQIVTPWSLVDANAWGVWFNPGDWQLIVNTMSELHLVSFEQEIFNVVLKTVSESATQPPTKVYNNDLTASLMVALDSNNTMPFTPAAMRSETLGFYPWKPTIPTPWRYYFQWDRTLIPSHTGTSGTPTNIYHGTDPDDVQFYTIENSVPVHLLRTGDEFATGTFFFDCKPCRLTHTWQTNRALGLPPFLNSLPQAEGGTNFGYIGVQQDKRRGVTQMGNTNFITEATIMRPAEVGYSAPYYSFEASTQGPFKTPIAAGRGGAQTDENQAADGDPRYAFGRQHGQKTTTTGETPERFT…	OL546611	ATGAGTGATGGAGCAGTTCAACCAGACGGTGGTCAACCTGCTGTCAGAAATGAAAGAGCAACAGGATCTGGGAACGGGTCTGGAGGCGGGGGTGGTGGTGGTTCTGGGGGTGTGGGGATTTCTACGGGTACTTTCAATAATCAGACGGAATTTAAATTTTTGGAAAACGGATGGGTGGAAATCACAGCAAACTCAAGCAGACTTGTGCATTTAAATATGCCAGAAAGTGAAAATTATAGAAGAGTGGTTGTAAATAATTTGGATAAAACTGCAGTTAACGGAAACATGGCTTTAGATGATACCCATGCACAAATTGTAACACCTTGGTCATTGGTTGATGCAAATGCTTGGGGAGTTTGGTTTAATCCAGGAGATTGGCAACTAATTGTTAATACTATG…
VP2 CPV-2c	MSDGGVQPDGGQPAVRNERATGSGNGSGGGGGGGSGGVGISTGTFNNQTEFKFLENGWVEITANSSRLVHLNMPESENYRRVVVNNLDKTAVNGNMALDDTHAQIVTPWSLVDANAWGVWFNPGDWQLIVNTMSELHLVSFEQEIFNVVLKTVSESATQPPTKVYNNDLTASLMVALDSNNTMPFTPAAMRSETLGFYPWKPTIPTPWRYYFQWDRTLIPSHTGTSGTPTNIYHGTDPDDVQFYTIENSVPVHLLRTGDEFATGTFFFDCKPCRLTHTWQTNRALGLPPFLNSLPQAEGGTNFGYIGVQQDKRRGVTQMGNTNIITEATIMRPAEVGYSAPYYSFEASTQGPFKTPIAAGRGGAQTDENRAADGDPRYAFGRQHGQKTTTTGETPERFT…	OL546613	ATGAGTGATGGAGGAGTTCAACCGGACGGTGGTCAACCTGCTGTCAGAAATGAAAGAGCTACAGGATCTGGGAACGGGTCTGGAGGCGGGGGTGGTGGTGGTTCTGGGGGTGTGGGGATTTCTACGGGTACTTTTAATAATCAGACGGAATTTAAATTTTTGGAAAACGGATGGGTGGAAATCACAGCAAACTCAAGCAGACTTGTGCATTTAAATATGCCAGAAAGTGAAAATTATAGAAGAGTGGTTGTAAATAATTTGGATAAAACTGCAGTTAACGGAAACATGGCTTTAGATGATACTCATGCACAAATTGTAACACCTTGGTCATTGGTTGATGCAAATGCTTGGGGAGTTTGGTTTAATCCAGGAGATTGGCAACTAATTGTTAATACTATG…
VP1 CPV-2	MAPPAKRARRGLVPPGYKYLGPGNSLDQGEPTNPSDAAAKEHDEAYAAYLRSGKNPYLYFSPADQRFIDQTKDAKDWGGKIGHYFFRAKKAIAPVLTDTPDHPSTSRPTKPTKRSKPPPHIFINLAKKKKAGAGQVKRDNLAPMSDGAVQPDGGQPAVRNERATGSGNGSGGGGGGGSGGVGISTGTFNNQTEFKFLENGWVEITANSSRLVHLNMPESENYKRVVVNNMDKTAVKGNMALDDIHVQIVTPWSLVDANAWGVWFNPGDWQLIVNTMSELHLVSFEQEIFNVVLKTVSESATQPPTKVYNNDLTASLMVALDSNNTMPFTPAAMRSETLGFYPWKPTIPTPWRYYFQWDRTLIPSHTGTSGTPTNIYHGTDPDDVQFYTIENSVPVHLLR…	XOG10936	ATGGCACCTCCGGCAAAGAGAGCCAGGAGAGGACTTGTGCCTCCAGGTTATAAATATCTTGGGCCTGGGAACAGTCTTGACCAAGGAGAACCAACTAACCCTTCTGACGCCGCTGCAAAAGAACACGACGAAGCTTACGCTGCTTATCTTCGCTCTGGTAAAAACCCATACTTATATTTCTCGCCAGCAGATCAACGCTTTATAGATCAAACTAAGGACGCTAAAGATTGGGGGGGGAAAATAGGACATTATTTTTTTAGAGCTAAAAAGGCAATTGCTCCAGTATTAACTGATACACCAGATCATCCATCAACATCAAGACCAACAAAACCAACTAAAAGAAGTAAACCACCACCTCATATTTTCATCAATCTTGCAAAAAAAAAAAAAGCCGGTGCA…
VP1 CPV-2b	MAPPAKRARRGLVPPGYKYLGPGNSLDQGEPTNPSDAAAKEHDEAYAAYLRSGKNPYLYFSPADQRFIDQTKDAKDWGGKIGHYFFRAKKAIAPVLTDTPDHPSTSRPTKPTKKSKPPPHIFINLAKKKKTGAGQVKRDNLAPMSDGGVQPDGGQSAVRNERATGSGNGSGGGGGGGSGGVGISTGTFNNQTEFKFLENGWVEITANSSRLVHLNMPESENYRRVVVNNLDKTAVNGNMALDDTHAQIVTPWSLVDANAWGVWFNPGDWQLIVNTMSELHLVSFEQEIFNVVLKTVSESATQPPTKVYNNDLTASLMVALDSNNTMPFTPAAMRSETLGFYPWKPTIPTPWRYYFQWDRTLIPSHTGTSGTPTNIYHGTDPDDVQFYTIENSVPVHLLR…	OM721656	ATGGCACCTCCGGCAAAGAGAGCCAGGAGAGGACTTGTGCCTCCAGGTTATAAATATCTTGGGCCTGGGAACAGTCTTGACCAAGGAGAACCAACTAACCCTTCTGACGCCGCTGCAAAAGAACACGACGAAGCTTACGCTGCTTATCTTCGCTCTGGTAAAAACCCATACTTATATTTCTCGCCAGCAGATCAACGCTTTATAGATCAAACTAAGGACGCTAAAGATTGGGGGGGGAAAATAGGACATTATTTTTTTAGAGCTAAAAAGGCAATTGCTCCAGTATTAACTGATACACCAGATCATCCATCAACATCAAGACCAACAAAACCAACTAAAAAAAGTAAACCACCACCTCATATTTTCATCAATCTTGCAAAAAAAAAAAAAACCGGTGCA…
NS1 CPV-2a	MSGNQYTEEVMEGVNWLKKHAENEAFSFVFKCDNVQLNGKDVRWNNYTKPIQNEELTSLIRGAQTAMDQTEEEEMDWESEVDSLAKKQVQTFDALIKKCLFEVFVSKNIEPNECVWFIQHEWGKDQGWHCHVLLHSKNLQQATGKWLRRQMNMYWSRWLVTLCSVNLTPTEKIKLREIAEDSEWVTILTYRHKQTKKDYVKMVHFGNMIAYYFLTKKKIVHMTKESGYFLSTDSGWKFNFMKYQDRQIVSTLYTEQMKPETVETTVTTAQETKRGRIQTKKEVSIKCTLRDLVSKRVTSPEDWMMLQPDSYIEMMAQPGGENLLKNTLEICTLTLARTKTAFELILEKADNTKLTNFDLANSRTCQIFRMHGWNWIKVCHAIACVLNRQGGKRNTVLFH…	OR528754	ATGTCTGGCAACCAGTATACTGAGGAAGTTATGGAGGGAGTAAATTGGTTAAAGAAACATGCAGAAAATGAAGCATTTTCATTTGTTTTTAAATGTGACAACGTCCAACTAAATGGAAAGGATGTTCGCTGGAACAACTATACCAAACCAATTCAAAATGAAGAGCTAACATCTTTAATTAGAGGAGCACAAACAGCAATGGATCAAACCGAAGAAGAAGAAATGGACTGGGAATCGGAAGTTGATAGTCTCGCCAAAAAGCAAGTACAAACTTTTGATGCATTAATTAAAAAATGTCTTTTTGAAGTCTTTGTTTCTAAAAATATAGAACCAAATGAATGCGTTTGGTTTATTCAACATGAATGGGGAAAAGATCAAGGCTGGCATTGTCATGTTTTA…
NS1 CPV-2b	MSGNQYTEEVMEGVNWLKKHAENEAFSFVFKCDNVQLNGKDVRWNNYTKPIQNEELTSLIRGAQTAMDQTEEEEMDWESEVDSLAKKQVQTFDALIKKCLFEVFVSKNIEPNECVWFIQHEWGKDQGWHCHVLLHSKNLQQATGKWLRRQMNMYWSRWLVTLCSVNLTPTEKIKLREIAEDSEWVTILTYRHKQTKKDYVKMVHFGNMIAYYFLTKKKIVHMTKESGYFLSTDSGWKFNFMKYQDRQIVSTLYTEQMKPETVETTVTTAQETKRGRIQTKKEVSIKCTLRDLVSKRVTSPEDWMMLQPDSYIEMMAQPGGENLLKNTLEICTLTLARTKTAFELILEKADNTKLTNFDLANSRTCQIFRMHGWNWIKVCHAIACVLNRQGGKRNTVLFH…	OR528750	ATGTCTGGCAACCAATATACTGAGGAAGTTATGGAGGGAGTAAATTGGTTAAAGAAACATGCAGAAAATGAAGCATTTTCGTTTGTTTTTAAATGTGACAACGTCCAACTAAATGGAAAGGATGTTCGCTGGAACAACTATACCAAACCAATTCAAAATGAAGAGCTAACATCTTTAATTAGAGGAGCACAAACAGCAATGGATCAAACCGAAGAAGAAGAAATGGACTGGGAATCGGAAGTTGATAGTCTCGCCAAAAAGCAAGTACAAACTTTTGATGCATTAATTAAAAAATGTCTTTTTGAAGTCTTTGTTTCTAAAAATATAGAACCAAATGAATGTGTTTGGTTTATTCAACATGAATGGGGAAAAGATCAAGGCTGGCATTGTCATGTTTTA…
GP1 CPV-2	MSGNQYTEEVMEGVNWLKKHAENEAFSFVFKCDNVQLNGKDVRWNNYTKPIQNEELTSLIRGAQTAMDQTEEEEMDWESEVDSLAKKQVQTFDALIKKCLFEVFVSKNIEPNECVWFIQHEWGKDQGWHCHVLLHSKNLQQATGKWLRRQMNMYWSRWLVTLCSVNLTPTEKIKLREIAEDSEWVTILTYRHKQTKKDYVKMVHFGNMIAYYFLTKKKIVHMTKESGYFLSTDSGWKFNFMKYQDRQIVSTLYTEQMKPETVETTVTTAQETKRGRIQTKKEVSIKCTLRDLVSKRVTSPEDWMMLQPDSYIEMMAQPGGENLLKNTLEICTLTLARTKTAFELILEKADNTKLTNFDLANSRTCQIFRMHGWNWIKVCHAIACVLNRQGGKRNTVLFH…	MW653255	ATGTCTGGCAACCAGTATACTGAGGAAGTTATGGAGGGAGTAAATTGGTTAAAGAAACATGCAGAAAATGAAGCATTTTCGTTTGTTTTTAAATGTGACAACGTCCAACTAAATGGAAAGGATGTTCGCTGGAACAACTATACCAAACCAATTCAAAATGAAGAACTAACATCTTTAATTAGAGGAGCACAAACAGCAATGGATCAAACCGAAGAAGAAGAAATGGACTGGGAATCGGAAGTTGATAGTCTCGCCAAAAAGCAAGTACAAACTTTTGATGCATTAATTAAAAAATGTCTTTTTGAAGTCTTTGTTTCTAAAAATATAGAACCAAATGAATGTGTTTGGTTTATTCAACATGAATGGGGAAAAGATCAAGGCTGGCATTGTCATGTTTTA…
VP2 FPV	MSDGAVQPDGGQPAVRNERATGSGNGSGGGGGGGSGGVGISTGTFNNQTEFKFLENGWVEITANSSRLVHLNMPESENYKRVVVNNMDKTAVKGNMALDDIHVQIVTPWSLVDANAWGVWFNPGDWQLIVNTMSELHLVSFEQEIFNVVLKTVSESATQPPTKVYNNDLTASLMVALDSNNTMPFTPAAMRSETLGFYPWKPTIPTPWRYYFQWDRTLIPSHTGTSGTPTNVYHGTDPDDVQFYTIENSVPVHLLRTGDEFATGTFFFDCKPCRLTHTWQTNRALGLPPFLNSLPQSEGATNFGDIGVQQDKRRGVTQMGNTDYITEATIMRPAEVGYSAPYYSFEASTQGPFKTPIAAGRGGAQTDENQAADGDPRYAFGRQHGQKTTTTGETPERFT…	X55115	ATGAGTGATGGAGCAGTTCAACCAGACGGTGGTCAACCTGCTGTCAGAAATGAAAGAGCTACAGGATCTGGGAACGGGTCTGGAGGCGGGGGTGGTGGTGGTTCTGGGGGTGTGGGGATTTCTACGGGTACTTTCAATAATCAGACGGAATTTAAATTTTTGGAAAACGGATGGGTGGAAATCACAGCAAACTCAAGCAGACTTGTACATTTAAATATGCCAGAAAGTGAAAATTATAAAAGAGTAGTTGTAAATAATATGGATAAAACTGCAGTTAAAGGAAACATGGCTTTAGATGATATTCATGTACAAATTGTAACACCTTGGTCATTGGTTGATGCAAATGCTTGGGGAGTTTGGTTTAATCCAGGAGATTGGCAACTAATTGTTAATACTATG…
VP1 FPV	MAPPAKRARRGLVPPGYKYLGPGNSLDQGEPTNPSDAAAKEHDEAYAAYLRSGKNPYLYFSPADQRFIDQTKDAKDWGGKIGHYFFRAKKAIAPVLTDTPDHPSTSRPTKPTKRSKPPPHIFINLAKKKKAGAGQVKRDNLAPMSDGAVQPDGGQPAVRNERATGSGNGSGGGGGGGSGGVGISTGTFNNQTEFKFLENGWVEITANSSRLVHLNMPESENYKRVVVNNMDKTSVKGNMALDDTHVQIVTPWSLVDANAWGVWFNPGDWQLIVNTMSELHLVSFEQEIFNVVLKTVSESATQPPTKVYNNDLTASLMVALDSNNTMPFTPAAMRSETLGFYPWKPTIPTPWRYYFQWDRTLIPSHTGTSGTPTNIYHGTDPDDVQFYTIENSVPVHLLR…	OR528756	ATGGCACCTCCGGCAAAGAGAGCCAGGAGAGGACTTGTGCCTCCAGGTTATAAATATCTTGGGCCTGGGAACAGTCTTGACCAAGGAGAACCAACTAACCCTTCTGACGCCGCTGCAAAAGAACACGACGAAGCTTACGCTGCTTATCTTCGCTCTGGTAAAAACCCATACTTATATTTCTCGCCAGCAGATCAACGCTTTATAGATCAAACTAAGGACGCTAAAGATTGGGGGGGGAAAATAGGACATTATTTTTTTAGAGCTAAAAAAGCAATTGCTCCAGTATTAACTGATACACCAGATCATCCATCAACATCAAGACCAACAAAACCAACTAAAAGAAGTAAACCACCACCTCATATTTTCATCAATCTTGCAAAAAAAAAAAAAGCCGGTGCA…
NS1 FPV	MSGNQYTEEVMEGVNWLKKHAENEAFSFVFKCDNVQLNGKDVRWNNYTKPIQNEELTSLIRGAQTAMDQTEEEEMDWESEVDSLAKKQVQTFDALIKKCLFEVFVSKNIEPNECVWFIQHEWGKDQGWHCHVLLHSKNLQQATGKWLRRQMNMYWSRWLVTLCSVNLTPTEKIKLREIAEDSEWVTILTYRHKQTKKDYVKMVHFGNMIAYYFLTKKKIVHMTKESGYFLSTDSGWKFNFMKYQDRHTVSTLYTEQMKPETVETTVTTAQETKRGRIQTKKEVSIKCTLRDLVSKRVTSPEDWMMLQPDSYIEMMAQPGGENLLKNTLEICTLTLARTKTAFELILEKADNTKLTNFDLANSRTCQIFRMHGWNWIKVCHAIACVLNRQGGKRNTVLFH…	X55115	ATGTCTGGCAACCAGTATACTGAGGAAGTTATGGAGGGAGTAAATTGGTTAAAGAAACATGCAGAAAATGAAGCATTTTCGTTTGTTTTTAAATGTGACAACGTCCAACTAAATGGAAAGGATGTTCGCTGGAACAACTATACCAAACCAATTCAAAATGAAGAGCTAACATCTTTAATTAGAGGAGCACAAACAGCAATGGATCAAACCGAAGAAGAAGAAATGGACTGGGAATCGGAAGTTGATAGTCTCGCCAAAAAGCAAGTACAAACTTTTGATGCATTAATTAAAAAATGTCTTTTTGAAGTCTTTGTTTCTAAAAATATAGAACCAAATGAATGTGTTTGGTTTATTCAACATGAATGGGGAAAAGATCAAGGCTGGCATTGTCATGTTTTA…
VP2 PPV	MSENVEQHNPINAATELSATGNESGGGGGGGGGRGAGGVGVSTGSFNNQTEFQYLGEGLVRITAHASRLIHLNMPEHETYKRIHVLNSESGSAGQMVQDDAHTQMVTPWSLIDANAWGVWFNPADWQLISNNMTEINLVSFEQAIFNVVLKTITESATSPPTKIYNNDLTASLMVALDTNNTLPYTPAAPRSETLGFYPWLPTKPTQYRYYLSCIRNLNPPTYTGQSQPNNRLNTNRLHSDIMFYTIENAVPIHLLRTGDEFSTGIYHFDTKPLKLTHSWQTNRSLGLPPKLLTEPTTEGDQHPGTLPAANTRKGYHQTINNSYTEATAIRPAQVGYNTPYMNFEYSNGGPFLTPIVPTADTQYNDDEPNGAIRFTMDYQHGHLTTSSQELERYTFNPQ…	A26477	ATGAGTGAAAATGTGGAACAACACAACCCTATTAATGCAGCGACTGAATTGTCTGCAACAGGAAATGAATCTGGGGGTGGGGGCGGCGGTGGCGGGGGTAGGGGTGCTGGGGGGGTTGGTGTGTCTACAGGTAGTTTCAATAATCAAACAGAATTTCAATACTTGGGGGAGGGCTTGGTTAGAATCACTGCACACGCATCAAGACTCATACATCTAAATATGCCAGAACACGAAACATACAAAAGAATACATGTACTAAATTCAGAATCAGGGTCGGCGGGACAAATGGTACAAGACGATGCACACACACAAATGGTAACACCTTGGTCACTAATAGATGCTAACGCATGGGGAGTGTGGTTCAATCCAGCGGACTGGCAGTTAATATCCAACAACATG…
VP1 PPV	MAPPAKRARGLTLPGYKYLGPGNSLDQGEPTNPSDAAAKEHDEAYDKYIKSGKNPYFYFSAADEKFIKETEHAKDYGGKIGHYFFRAKRAFAPKLSETDSPTTSQQPEVRRSPRKHPGSKPPGKRPAPRHIFINLAKKKAKGTSNTNSNSMSENVEQHNPINAGTELSATGNESGGGGGGGGGRGAGGVGVSTGSFNNQTEFQYLGEGLVRITAHASRLIHLNMPEHETYKRIHVLNSESGVAGQMVQDDAHTQMVTPWSLIDANAWGVWFNPADWQLISNNMTEINLVSFEQEIFNVVLKTITESATSPPTKIYNNDLTASLMVALDTNNTLPYTPAAPRSETLGFYPWLPTKPTQYRYYLSCTRNLNPPTYTGQSEQITDSIQTGLHSDIMFYTIEN…	JQ249927	ATGGCGCCTCCTGCAAAAAGAGCAAGAGGACTAACTCTACCAGGATACAAATACCTTGGTCCAGGAAACTCACTAGACCAAGGAGAACCAACTAATCCATCAGACGCCGCAGCAAAAGAACACGACGAAGCCTACGACAAATACATAAAATCTGGAAAAAATCCATACTTCTACTTCTCAGCAGCTGATGAAAAATTCATAAAAGAAACTGAACACGCAAAAGACTACGGAGGTAAAATTGGACATTACTTCTTCAGAGCAAAGCGTGCCTTTGCTCCAAAACTCTCAGAAACAGACTCACCAACTACATCTCAACAACCAGAGGTAAGAAGATCGCCGAGAAAACACCCAGGGTCTAAACCACCAGGAAAAAGACCTGCTCCAAGACATATTTTTATA…
NS1 PPV	MAAGNTYSEEVLKATNWLQDNAQKEAFSYVFKTQKVNLNGKEIAWNNYNKDTTDVEMINLQRGAETSWDQATDMEWESEIDSLTKRQVLIFDSLVKKCLFEGILQKNLSPSDCYWFIQHEHGQDTGYHCHVLLGGKGLQQAMGKWFRKQLNNLWSRWLIMQCKVPLTPVERIKLRELAEDGEWVSLLTYTHKQTRKQYTKMTHFGNMIAYYFLNKKRKTTEREHGYYLSSDSGFMTNFLKEGERHLVSHLFTEANKPETVETTVTTAQEAKRGRIQTKKEVSIKCTIRDLVNKRCTSIEDWMMTDPDSYIEMMAQTGGENLIKNTLEITTLTLARTKTAYDLILEKAKPSMLPTFNISNTRTCKIFSMHNWNYIKVCHAITCVLNRQGGKRNTILFHGP…	AY502114	ATGGCAGCGGGAAACACTTACTCGGAAGAGGTACTAAAAGCTACCAACTGGCTTCAAGATAATGCTCAAAAAGAAGCATTCTCTTATGTATTTAAAACACAAAAAGTCAATCTGAATGGAAAAGAAATTGCTTGGAATAACTACAACAAAGATACAACAGATGTGGAAATGATAAACCTACAAAGAGGAGCAGAAACATCATGGGACCAGGCAACAGACATGGAATGGGAATCAGAAATCGACAGTCTCACAAAACGGCAAGTACTGATTTTTGACTCTCTTGTTAAAAAATGTCTCTTTGAAGGTATATTGCAAAAGAACCTAAGTCCAAGTGACTGCTACTGGTTCATACAGCATGAACATGGTCAAGATACTGGCTATCACTGCCATGTACTACTA…
VP2 AMDV	MDSTEAEQMDTEQATNQTAEASGGGGGGGGGGGGGGGVGNSTGGFNNTTEFKVINNEVYITCHATRMVHINQADTDEYLIFNAGRTTDTKTHQQKLNLEFFVYDDFHQQVMTPWYLVDSNAWGVWMSPKDFQQMKTLCSDITLLTLEQEIDNVTIKTVTETNQGNASTKQFNNDLTASLQVALDTNNILPYTPAAPLGETLGFVPWRATKPTQYRYYHPCYIYNRYPNIQKVATETLTWDAVQDDYLSVDEQYFNFITIENNIPINILRTGDNFHTGLYEFNSKPCKLTLSYQSTRCLGLPPLCKPKTDATHKVTSKENGADLIYIQGQDNTRLGHFWGEERGKKNAEMNRVRPYNIGYQYPEWIIPAGLQGSYFAGGPRQWSDTTKGAGTHSQQLQQN…	KU856578	ATGGATTCTACTGAAGCTGAACAAATGGACACTGAGCAAGCAACTAACCAAACTGCTGAAGCTAGTGGTGGGGGGGGTGGGGGTGGTGGGGGTGGTGGTGGTGGTGGTGGGGTTGGTAACAGCACTGGCGGCTTTAATAACACAACAGAATTCAAAGTAATAAACAATGAAGTGTATATTACTTGTCACGCTACTAGAATGGTACACATTAACCAAGCTGACACAGATGAATACTTAATATTTAATGCTGGTAGAACTACTGATACCAAAACACATCAGCAAAAACTAAACTTAGAATTTTTTGTATATGATGATTTTCACCAACAAGTAATGACACCTTGGTATTTAGTAGATAGCAACGCTTGGGGTGTATGGATGAGTCCTAAAGATTTTCAACAA…
VP1 AMDV	MSKIPQHYPGKKRSAPRHVFIQQAKKKKQTNPAVYHGEDTIEEMDSTEAEQMDTEQATNQTAEASGGGGGGGGGGGGGGGVGNSTGGFNNTTEFKVINNEVYITCHATRMVHINQADTDEYLIFNAGRTTDTKTHQQKLNLEFFVYDDFHQQVMTPWYLVDSNAWGVWMSPKDFQQMKTLCSDITLLTLEQEIDNVTIKTVTETNQGNASTKQFNNDLTASLQVALDTNNILPYTPAAPLGETLGFVPWRATKPTQYRYYHPCYIYNRYPNIQKVATETLTWDAVQDDYLSVDEQYFNFITIENNIPINILRTGDNFHTGLYEFNSKPCKLTLSYQSTRCLGLPPLCKPKTDATHKVTSKENGADLIYIQGQDNTRLGHFWGEERGKKNAEMNRVRPYN…	KU856578	ATGAGTAAAATTCCTCAGCACTATCCTGGGAAAAAGAGAAGTGCTCCAAGACACGTGTTTATTCAGCAAGCAAAAAAGAAGAAGCAAACTAACCCTGCGGTCTATCACGGAGAGGACACCATAGAGGAAATGGATTCTACTGAAGCTGAACAAATGGACACTGAGCAAGCAACTAACCAAACTGCTGAAGCTAGTGGTGGGGGGGGTGGGGGTGGTGGGGGTGGTGGTGGTGGTGGTGGGGTTGGTAACAGCACTGGCGGCTTTAATAACACAACAGAATTCAAAGTAATAAACAATGAAGTGTATATTACTTGTCACGCTACTAGAATGGTACACATTAACCAAGCTGACACAGATGAATACTTAATATTTAATGCTGGTAGAACTACTGATACCAAA…
VP3 BPV	MEVSNDIPNDEAGNQPIELATRSVVGSGSVGGGGRGGSGVGYSTGGWTGGTIFSENIVVTKNTRQFICDIKNGHLYKSEVLNTGDTAHRQYAITTPWSYFNFNQYSSHFSPNDWQHLVNDYERFRPKAMIVRVYNLQIKQIMTDGAMGTVYNNDLTAGMHIFCDGDHRYPYVQHPWDDQCMPELPNSIWELPQYAYIPAPISVVDNNTTNTVEEHLLKGVPLYMLENSDHEVLRNGRIYRIYIQLWRLRMDRKQHHIQHASDDVQSTGQKQKNLLIQRTKQPNKQRFQNAALRTSNWMSGPGIARGTHNATLQTQSAGALVTMVTNGADVSGVRAVRVGYSTDPIYGGQQPESDLLRLRYSASAAEGQQNPILENAARHTFTREARTKLITGSNGADGD…	NC_001540	ATGGAGGTATCAAATGATATACCTAACGACGAGGCTGGCAATCAGCCAATTGAACTGGCGACTCGGTCCGTGGTAGGATCGGGTTCGGTGGGTGGCGGCGGCCGAGGGGGCTCTGGAGTGGGCTACTCAACTGGCGGATGGACGGGGGGCACCATATTTAGCGAGAACATTGTGGTCACTAAAAACACTCGCCAGTTTATATGTGACATCAAAAACGGCCATCTCTATAAAAGCGAGGTGCTTAACACTGGTGACACGGCTCACAGGCAATATGCCATTACCACTCCGTGGAGCTATTTTAATTTCAACCAGTACAGCTCTCACTTTAGTCCTAATGACTGGCAACACCTGGTCAACGACTACGAGAGATTCAGACCAAAAGCCATGATAGTGAGAGTC…
VP2 BPV	MPPTNKANSKKGLTLPGYNYLGPFNSLFAGAPVNKADAAARKHDFGYSDLLKEGKNPYLYFNTHDQNLIDELKDDTSFGGKLARGVFQIKKALAPALPGTSKGGDRALKRKLYFARSNKGAKKANREPAPSTSNQQNMEVSNDIPNDEAGNQPIELATRSVVGSGSVGGGGRGGSGVGYSTGGWTGGTIFSENIVVTKNTRQFICDIKNGHLYKSEVLNTGDTAHRQYAITTPWSYFNFNQYSSHFSPNDWQHLVNDYERFRPKAMIVRVYNLQIKQIMTDGAMGTVYNNDLTAGMHIFCDGDHRYPYVQHPWDDQCMPELPNSIWELPQYAYIPAPISVVDNNTTNTVEEHLLKGVPLYMLENSDHEVLRNGRIYRIYIQLWRLRMDRKQHHIQHASD…	NC_001540	ATGCCGCCAACCAATAAAGCTAATTCAAAAAAAGGCCTGACATTACCTGGCTACAATTATTTGGGTCCATTCAATTCTTTATTCGCGGGCGCGCCAGTGAATAAAGCAGACGCGGCAGCGCGAAAACACGACTTTGGCTATTCCGACTTGTTAAAGGAGGGAAAGAATCCCTACCTATACTTTAACACACACGACCAAAACCTCATAGACGAACTCAAAGACGACACTTCCTTTGGCGGGAAACTCGCAAGAGGAGTGTTTCAAATAAAAAAAGCACTGGCGCCAGCTCTGCCAGGCACATCCAAGGGAGGAGACAGAGCCTTAAAAAGAAAGCTATACTTTGCGCGCTCAAACAAGGGCGCCAAAAAAGCAAACAGAGAACCTGCACCAAGCACATCC…
VP2 PPV2	MAAPVTGATGGGVKVKAQWLGGTHFSDNTIVTSHTRTSMLADRGGYVPVYRSGSHVSDRQPVMGMRTPYSYIDVNAISAHLTPRDFQQLLDEYEEIRPKKLVIGISGIVIKDVSVTTTGTTVSDSASGGITVFSDDAYDYPYVLGHNQDTLPGHLPGENYVLPQYGYLTRGREFDKGTDIVGIADHRSELYFLEHHDAECLGSGDTWSHAYEFPSDLPFRRLTTPNQSLYARHNPIPPSRLAIMTGVDNSGVPKWKRPAGEDVGKHPLNYVPGPSVMMPTDSQIRNTDFRVPLAIGNPVTGDRYSVGPLVHQPWSIRTEEGKSPPNNFAVHSYLGGVAYTRRRHEESYTGHTEEMDGSVTNPSRVVVNEVDMAAPHVGHTFMVPGHTRVDGSGSGSDTV…	KF561854	ATGGCTGCGCCGGTAACGGGCGCCACCGGTGGGGGTGTCAAAGTTAAAGCTCAATGGTTGGGGGGCACTCATTTCTCTGATAATACCATCGTCACTTCTCATACCAGGACTTCTATGCTGGCTGACCGGGGCGGATACGTCCCGGTGTACCGCAGTGGGAGCCACGTTTCAGACCGGCAGCCTGTTATGGGTATGCGGACTCCATACAGTTATATAGATGTAAATGCTATATCCGCTCACCTTACGCCGAGGGATTTCCAGCAGCTGCTTGATGAGTACGAGGAGATTAGGCCTAAAAAGCTTGTGATTGGCATATCGGGGATTGTCATCAAAGATGTGTCTGTCACTACCACCGGCACTACAGTCTCTGATAGTGCCTCTGGGGGGATTACTGTATTT…
GP1 BPV	MQPSRGLYSALHSFKHLLITIRQRTHAPDTVLSRDELNAWNWLQKIAQRVMRGDMDDIVDILKCRKANGTLVAQAINGTEFITRYMLPKNRKVADTVLTRHTTPEQSYDSTWGKTYGFAVCNGETVSEFTRKDLWKVLYNIYTAHPAENMLNSNPSVWGDLPRVSANRIDADDAEARSRPIKLSRKQKIMAEVIQRATDGLLLTYNDLVVHLSDLMLMLEGMPGGSKTAEQLLTMIHIKLCAKYNAYEFMLMKTPATQNMNPGAPHYDCQGNLVFKLLNLQGYNPWQVGHWLVMMLSKKTGKRNSTLFYGPASTGKTNLAKAICHAVGLYGCVNHNNKQFPFNDAPNKMILWWEECIMTTDYVEAAKCVLGGTHVRVDVKHKDSRELPQIPVLLSSNHD…	NC_001540	ATGCAGCCATCTCGAGGTCTATACTCTGCACTTCATTCGTTTAAACACCTTCTGATCACTATTAGACAGAGAACACACGCTCCAGACACTGTGCTATCTAGAGATGAGCTGAATGCATGGAACTGGCTGCAAAAGATAGCTCAGAGGGTGATGAGGGGAGACATGGATGACATTGTAGACATCCTGAAGTGCAGAAAGGCCAACGGCACGCTGGTAGCTCAGGCAATCAACGGCACAGAATTCATCACTAGATATATGCTACCTAAAAATAGAAAGGTGGCTGACACAGTCTTAACGAGACACACTACACCAGAACAGAGCTACGACTCTACTTGGGGTAAAACATACGGCTTCGCGGTCTGTAACGGCGAGACGGTCTCCGAGTTCACAAGGAAAGAT…
NS1 AMDV	MAQAQIDEQRRLQDLYEQLKKEIIDGEGLAWLFQQKTYTDKDNKPTKATPPLRTTSSDLRLAFDSIEENLTTSNEHLTNDQINFCKLVLGKTLVLLDKHVKSHRWDSNKVNLIWQIEKGKTQQFHIHCCLGYFDKNEDPKDVQKSLGWFIKRLNKDLAVIYSNHHCDIQNIKDPEDRAKNLKVWVEDGPTKPYKYYHKQTKQDYNKPINMRDYSIIYLFNKDKINKDGMDGYFAAGNGGIIDNLTNKERKTLRKMYLDEQSSDIMDADIDWEDGQDAPKVTDQTDSATTKTGTSLIWKSCATKVTSKKEVANPVQQPSKKLYSAQNTLDALFNDGCFTPEDMIIKQSDRYLELSLEPNGPQKINTLLHMNQVKVSSMLNAFECIIKFNEEEDDKPLLAT…	KU856578	ATGGCTCAAGCTCAAATTGATGAGCAGAGGAGACTGCAGGACCTGTATGAGCAGTTGAAGAAGGAGATTATTGACGGTGAAGGACTTGCCTGGTTGTTCCAACAAAAGACCTACACCGACAAGGACAACAAACCAACCAAAGCAACACCACCACTGAGGACAACCTCTTCTGACCTAAGGTTAGCATTTGACTCTATTGAAGAGAATTTAACAACTTCTAATGAACACTTAACTAACGATCAGATAAACTTTTGTAAACTAGTTTTAGGGAAGACGTTGGTGTTACTTGATAAGCATGTAAAAAGCCACAGATGGGATAGTAACAAAGTTAACTTAATTTGGCAAATAGAAAAAGGAAAAACTCAGCAATTTCATATCCACTGTTGCTTAGGTTACTTT…
NS2 AMDV	MAQAQIDEQRRLQDLYEQLKKEIIDGEGLAWLFQQKTYTDKDNKPTKATPPLRTTSSDLRDYWTKLECHNCHEEYWQLTTYYCKECRKCEHGKLRHTKKECEQCACKAAQETSA	KU856578	ATGGCTCAAGCTCAAATTGATGAGCAGAGGAGACTGCAGGACCTGTATGAGCAGTTGAAGAAGGAGATTATTGACGGTGAAGGACTTGCCTGGTTGTTCCAACAAAAGACCTACACCGACAAGGACAACAAACCAACCAAAGCAACACCACCACTGAGGACAACCTCTTCTGACCTAAGAGACTACTGGACCAAACTCGAGTGCCACAACTGCCACGAAGAATACTGGCAACTTACAACCTACTACTGCAAAGAGTGCAGAAAGTGTGAACACGGAAAACTGCGACACACCAAAAAGGAGTGCGAGCAGTGTGCCTGCAAAGCAGCACAAGAGACCTCGGCATGA
NS3 AMDV	MAQAQIDEQRRLQDLYEQLKKEIIDGEGLAWLFQQKTYTDKDNKPTKATPPLRTTSSDLRMCDCNKQYQHNQSNCWMCGNKRSRRATKTENG	KU856578	ATGGCTCAAGCTCAAATTGATGAGCAGAGGAGACTGCAGGACCTGTATGAGCAGTTGAAGAAGGAGATTATTGACGGTGAAGGACTTGCCTGGTTGTTCCAACAAAAGACCTACACCGACAAGGACAACAAACCAACCAAAGCAACACCACCACTGAGGACAACCTCTTCTGACCTAAGGATGTGTGATTGTAACAAGCAATACCAACATAACCAAAGTAACTGTTGGATGTGTGGAAACAAACGCTCACGCAGAGCCACTAAAACAGAGAATGGTTAA
